# Supplementary material for: Inference of neuronal network spike dynamics and topology from calcium imaging data
Source: Front Neural Circuits. 2013 Dec 24;7:201. doi: 10.3389/fncir.2013.00201 (PMC3871709; doi:10.3389/fncir.2013.00201)
Supplement: Supplementary file 1 [file DataSheet1.ZIP]

Archive with 25 entries (21 files):
- MatlabCode/
- MatlabCode/etc/
- MatlabCode/etc/Calcium2Fluor.m
- MatlabCode/etc/CalciumDecay.m
- MatlabCode/etc/findClosest.m
- MatlabCode/etc/FindNextEvent.m
- MatlabCode/etc/Fluor2Calcium.m
- MatlabCode/etc/InitPeeling.m
- MatlabCode/etc/IntegralofCaTransient.m
- MatlabCode/etc/modelCalciumTransient.m
- MatlabCode/etc/PaddingTraces.m
- MatlabCode/etc/Peeling.m
- MatlabCode/etc/PeelingOptimizeSpikeTimes.m
- MatlabCode/etc/PeelingOptimizeSpikeTimesSaturation.m
- MatlabCode/etc/PoissonSpikeTrain.m
- MatlabCode/etc/removeErrorBarEnds.m
- MatlabCode/etc/SingleFluorTransient.m
- MatlabCode/etc/spkTimes2Calcium.m
- MatlabCode/etc/spkTimes2FreeCalcium.m
- MatlabCode/modelCalcium.m
- __MACOSX/
- __MACOSX/MatlabCode/
- __MACOSX/MatlabCode/._modelCalcium.m
- MatlabCode/Readme.txt
- MatlabCode/S.mat
