# Supplementary material for: Inference of neuronal network spike dynamics and topology from calcium imaging data
Source: Front Neural Circuits. 2013 Dec 24;7:201. doi: 10.3389/fncir.2013.00201 (PMC3871709; doi:10.3389/fncir.2013.00201)
Supplement: Supplementary file 1 [file DataSheet1.ZIP › MatlabCode/etc/Calcium2Fluor.m]

function fout = Calcium2Fluor(ca,ca_rest,kd, dffmax)
% Conversion function, transform calcium concentration to DFF value 
% 
% Fritjof Helmchen (helmchen@hifo.uzh.ch)
% Brain Research Institute,University of Zurich, Switzerland
% created: 7.10.2013 fh

fout = dffmax.*(ca - ca_rest)./(ca + kd);


      
