# Supplementary material for: Inference of neuronal network spike dynamics and topology from calcium imaging data
Source: Front Neural Circuits. 2013 Dec 24;7:201. doi: 10.3389/fncir.2013.00201 (PMC3871709; doi:10.3389/fncir.2013.00201)
Supplement: Supplementary file 1 [file DataSheet1.ZIP › MatlabCode/etc/Fluor2Calcium.m]

function caout = Fluor2Calcium(f,ca_rest,kd, dffmax)
% Conversion function. Transforms DFF value to calcium concentration absolute value 
% 
% Fritjof Helmchen (helmchen@hifo.uzh.ch)
% Brain Research Institute,University of Zurich, Switzerland
% created: 7.10.2013 fh

caout = (ca_rest + kd.*f./dffmax)./(1 - f./dffmax);


      
