# Supplementary material for: Inference of neuronal network spike dynamics and topology from calcium imaging data
Source: Front Neural Circuits. 2013 Dec 24;7:201. doi: 10.3389/fncir.2013.00201 (PMC3871709; doi:10.3389/fncir.2013.00201)
Supplement: Supplementary file 1 [file DataSheet1.ZIP › MatlabCode/etc/modelCalciumTransient.m]

function y = modelCalciumTransient(t,onsettime,onsettau,amp1,tau1)

offset = 0;
y = repmat(offset,numel(t),1);

ind = t > onsettime;
y(ind) = offset + (1-exp(-(t(ind)-onsettime)./onsettau)) .* ...
          (amp1.*exp(-(t(ind)-onsettime)./tau1));
