# Supplementary material for: Inference of neuronal network spike dynamics and topology from calcium imaging data
Source: Front Neural Circuits. 2013 Dec 24;7:201. doi: 10.3389/fncir.2013.00201 (PMC3871709; doi:10.3389/fncir.2013.00201)
Supplement: Supplementary file 1 [file DataSheet1.ZIP › MatlabCode/etc/PoissonSpikeTrain.m]

function spikeTimes = PoissonSpikeTrain(rate, dur)
% Generate Poisson Spike Train with firing rate and duration


dt = 0.0001;

spikeTimes=[];

% Generating spikes from a exponential distribution
for t=0:dt:dur
    if (rate*dt)>=rand
        spikeTimes(end+1,1)=t;
    end
end
