# Supplementary material for: Inference of neuronal network spike dynamics and topology from calcium imaging data
Source: Front Neural Circuits. 2013 Dec 24;7:201. doi: 10.3389/fncir.2013.00201 (PMC3871709; doi:10.3389/fncir.2013.00201)
Supplement: Supplementary file 1 [file DataSheet1.ZIP › MatlabCode/Readme.txt]

Readme for modelCalcium.m by
Henry Luetcke & Fritjof Helmchen
Brain Research Institut
University of Zurich
Switzerland

For details on the simulations please also see the corresponding manuscript:
Luetcke, Gerhard, Zenke, Gerstner & Helmchen (in revision), Frontiers in Neural Circuits

Note: Add the folder 'etc' recursively to your Matlab path to run this function.

Usage: S = modelCalcium(S,doPlot)
    S ... configuration structure
    doPlot ... generate plots?
Run the function without any input arguments first, to get the configuration structure S:
S = modelCalcium

Parameters in S can then be changed (see ParseInputs sub-function doc for explanation of the parameters)
An example input structure is also provided in the file S.mat
